# Supplementary material for: Novel Entropy-Based Phylogenetic Algorithm: A New Approach for Classifying SARS-CoV-2 Variants
Source: Entropy (Basel). 2023 Oct 19;25(10):1463. doi: 10.3390/e25101463 (PMC10606860; doi:10.3390/e25101463)
Supplement: Supplementary file 1 [file entropy-25-01463-s001.zip]

Archive with 1 entries (1 files):
- entropy-2552949-supplementary.fasta
